# Supplementary material for: Quality and Cost of Diabetes Mellitus Care in Community Health Centers in the United States
Source: PLoS One. 2015 Dec 4;10(12):e0144075. doi: 10.1371/journal.pone.0144075 (PMC4670225; doi:10.1371/journal.pone.0144075)
Supplement: S1 Data — figshare. http://dx.doi.org/10.6084/m9.figshare.1533272. (ZIP) [file pone.0144075.s001.zip]

Archive with 3 entries (2 files):
- S1_Data.dta
- __MACOSX/
- __MACOSX/._S1_Data.dta
